# Supplementary material for: Single-Cell RNA Sequencing Reveals Alterations in Patient Immune Cells with Pulmonary Long COVID-19 Complications
Source: Curr Issues Mol Biol. 2024 Jan 2;46(1):461–8. doi: 10.3390/cimb46010029 (PMC10814809; doi:10.3390/cimb46010029)
Supplement: Supplementary file 1 [file cimb-46-00029-s001.zip]

Archive with 1 entries (1 files):
- cimb-2749454-supplementary.pdf
